# Supplementary material for: Social Inhibition and Depressive Symptoms among Couples with Children with Autism Spectrum Disorder: The Mediating Role of Perceived Family Support
Source: Medicina (Kaunas). 2024 Mar 15;60(3):488. doi: 10.3390/medicina60030488 (PMC10972493; doi:10.3390/medicina60030488)
Supplement: Supplementary file 1 [file medicina-60-00488-s001.zip]

Archive with 3 entries (3 files):
- 5-IIP.pdf
- CSI-15 Eng .pdf
- MSPSS.pdf
